# Supplementary material for: Phosphorylation of SARS-CoV-2 Orf9b Regulates Its Targeting to Two Binding Sites in TOM70 and Recruitment of Hsp90
Source: Int J Mol Sci. 2021 Aug 26;22(17):9233. doi: 10.3390/ijms22179233 (PMC8430508; doi:10.3390/ijms22179233)
Supplement: Supplementary file 1 [file ijms-22-09233-s001.zip]

Archive with 1 entries (1 files):
- ijms-1305704-supplementary.pdf
